# Supplementary material for: Quality Characteristics and Flavor Analysis of Five Mulberry Varieties
Source: Foods. 2024 Dec 17;13(24):4088. doi: 10.3390/foods13244088 (PMC11675953; doi:10.3390/foods13244088)
Supplement: Supplementary file 1 [file foods-13-04088-s001.zip]

Archive with 1 entries (1 files):
- foods-3310082-supplementary.pdf
